# Supplementary material for: Generation of Heterotypic Primary Human Spheroids from Glioblastoma Resections and (Pre-)Clinical Applications
Source: Cells. 2026 Jun 2;15(11):1021. doi: 10.3390/cells15111021 (PMC13256787; doi:10.3390/cells15111021)
Supplement: Supplementary file 1 [file cells-15-01021-s001.zip]

Archive with 3 entries (3 files):
- Figure S1.pdf
- Table S1.xlsx
- Video S1.avi
