# Supplementary material for: Generation of Heterotypic Primary Human Spheroids from Glioblastoma Resections and (Pre-)Clinical Applications
Source: Cells. 2026 Jun 2;15(11):1021. doi: 10.3390/cells15111021 (PMC13256787; doi:10.3390/cells15111021)
Supplement: Supplementary file 1 [file cells-15-01021-s001.zip › Table S1.xlsx]

## Sheet: Tabelle2
Sample	age range	sex	WHO grade	MGMT methylation	IDH status	used for
1	30-39	male	4	yes	mut	protocol optimization
2	40-49	male	4	no	wt	protocol optimization
3	30-39	female	4	no	wt	protocol optimization
4	60-69	female	4	no	wt	protocol optimization
5	50-59	male	4	yes	wt	protocol optimization
6	80-89	male	4	yes	wt	protocol optimization
7	30-39	male	4	yes	wt	protocol optimization
8	60-69	male	4	yes	wt	protocol optimization
9	50-59	female	4	no	wt	protocol optimization
10	50-59	female	4	no	wt	protocol optimization
11	60-69	male	4	yes	wt	protocol optimization
12	10-19	female	4	yes	wt	protocol optimization
13	70-79	male	4	yes	wt	protocol optimization
14	70-79	female	4	yes	wt	protocol optimization
15	60-69	male	4	no	wt	protocol optimization
16	40-49	female	4	yes	wt	protocol optimization
17	30-39	male	4	yes	wt	protocol optimization
18	50-59	male	4	no	wt	protocol optimization
19	60-69	female	4	no	wt	protocol optimization
20	70-79	male	4	yes	wt	protocol optimization
21	70-79	male	4	no	wt	protocol optimization
22	60-69	male	4	yes	wt	protocol optimization
23	50-59	male	4	no	wt	protocol optimization
24	70-79	female	4	yes	wt	protocol optimization
25	70-79	male	4	no	wt	protocol optimization
26	60-69	male	4	no	wt	protocol optimization
27	80-89	male	4	yes	wt	protocol optimization
28	50-59	male	4	yes	wt	protocol optimization
29	50-59	female	4	no	wt	protocol optimization
30	70-79	male	4	yes	wt	protocol optimization
31	80-89	male	4	yes	wt	protocol optimization
32	60-69	male	4	no	wt	protocol optimization
33	80-89	female	4	yes	wt	protocol optimization
34	60-69	female	4	no	wt	protocol optimization
35	70-79	male	4	no	wt	protocol optimization
36	50-59	female	4	no	wt	protocol optimization
37	30-39	female	4	yes	mut	protocol optimization
38	70-79	female	4	yes	wt	protocol optimization
39	60-69	female	4	no	wt	protocol optimization
40	60-69	male	4	no	wt	protocol optimization
41	50-59	female	4	yes	wt	protocol optimization
42	60-69	male	4	yes	wt	protocol optimization
43	50-59	male	4	yes	wt	protocol optimization
44	80-89	male	4	yes	wt	protocol optimization
45	30-39	female	4	yes	mut	characterization
46	40-49	male	4	no	wt	characterization
47	70-79	female	4	no	wt	characterization, drug testing
48	60-69	female	4	yes	wt	characterization, drug testing
49	60-69	female	4	no	wt	characterization, drug testing
50	50-59	female	4	yes	wt	characterization, drug testing
51	60-69	male	4	no	wt	characterization, drug testing
52	30-39	male	4	yes	wt	drug testing
